# Supplementary material for: Therapeutic efficacy of the humanized JAA-F11 anti-Thomsen-Friedenreich antibody constructs H2aL2a and H3L3 in human breast and lung cancer xenograft models
Source: Oncotarget. 2022 Oct 19;13:1155–64. doi: 10.18632/oncotarget.28282 (PMC9584441; doi:10.18632/oncotarget.28282)
Supplement: Supplementary file 2 [file oncotarget-13-28282-s002.xlsx]

## Sheet: HTB171 Volumes
Supplementary Data 1: Tumor efficacy study in mice.
	Treatment #1									Treatment #2						Treatment #3									Treatment #4									Treatment #5
PBS Group1	Day 24 (08/03/2018)			Day 27 (08/06/2018)			Day 29 (08/08/2018)			Day 31 (08/10/2018)			Day 36 (08/15/2018)			Day 38 (08/17/2018)			Day 41 (08/20/2018)			Day 43 (08/22/2018)			Day 45 (08/24/2018)			Day 48 (08/27/2018)			Day 50 (08/29/2018)			Day 52 (08/31/2018)			Day 55 (09/03/2018)			Day 57 (09/05/2018)			Day 59 (09/07/2018)			Day 62 (09/10/2018)			Day 64 (09/12/2018)
Mouse #	Length	Width	Volume	Length	Width	Volume	Length	Width	Volume	Length	Width	Volume	Length	Width	Volume	Length	Width	Volume	Length	Width	Volume	Length	Width	Volume	Length	Width	Volume	Length	Width	Volume	Length	Width	Volume	Length	Width	Volume	Length	Width	Volume	Length	Width	Volume	Length	Width	Volume	Length	Width	Volume	Length
Sacrificed Day 64 09/12/18 32	5	3.5	30.625	6	5	75	6.5	5.5	98.3125	7	6	126	9	6	162	8.5	6	153	10	7	245	10.5	7	257.25	11	8	352	11.5	8.5	415.438	12	9.5	541.5	13	10	650	15	13	1267.5	15	13	1267.5	17	13	1436.5	17.5	14	1715	18
Sacrficed Day 45 08/24/18 65	3	2	6	5	3.5	30.625	6	4	48	6.5	4.5	65.8125	10	8.5	361.25	12	10.5	661.5	15	13	1267.5	16.5	15	1856.25	18.5	17	2673.25
Sacrfificed Day 43 08/22/18 70	5	3.5	30.625	6	5	75	7	5	87.5	8	6	144	12.5	10	625	14.5	12.5	1132.81	17.5	15.5	2102.19	18	16	2304
Sacrificed Day 69 09/17/18 93	5	3	22.5	6	4	48	7	5	87.5	7	5.5	105.875	9	7	220.5	9	8.5	325.125	11	9	445.5	11	9	445.5	11.5	9.5	518.938	11.5	9.5	518.938	12.5	10.5	689.062	14.5	10.5	799.312	14.5	12	1044	15	12	1080	15.5	13	1309.75	15.5	13.5	1412.44	15.5
Sacrificed Day 59 09/07/18 96	2	1.5	2.25	3	2.5	9.375	3	2.5	9.375	3.5	3	15.75	5	4	40	5	4	40	7	5.5	105.875	8.5	5.5	128.562	9.5	5.5	143.688	13	8.5	469.625	14.5	9	587.25	15.5	10	775	18	11	1089	19	12	1368	21	14	2058
Sacrficed Day 55 09/03/18 27	0.5	0.5	0.0625	0.5	0.5	0.0625	0.5	0.5	0.0625	1	1	0.5	3.5	3	15.75	5.5	4	44	7.5	6	135	8.5	7.5	239.062	10.5	8.5	379.312	13	10.5	716.625	15.5	12	1116	16	13.5	1458	18	15.5	2162.25
Sacrficed Day 43 08/22/18 30	2.5	2	5	4	3	18	7	5	87.5	8	6	144	12	10	600	14.5	12.5	1132.81	18	16	2304	19	17.5	2909.38
Sacrificed Day 69 09/17/18 34	3.5	2.5	10.9375	4	3.5	24.5	5	4	40	5	4	40	6	5	75	7	6	126	8.5	7	208.25	9	7	220.5	9	7.5	253.125	10	8.5	361.25	11	9.5	496.375	11	9.5	496.375	13	11.5	859.625	13	11.5	859.625	13	11.5	859.625	15	13.5	1366.88	16
42	1.5	1.5	1.6875	2.5	2	5	3	2.5	9.375	3.5	3	15.75	4.5	3.5	27.5625	4.5	3.5	27.5625	5.5	5	68.75	6.5	5	81.25	7	6	126	8	7	196	8.5	7	208.25	10	8	320	10.5	9	425.25	11.5	10	575	12	11	726	14	13	1183	15.5
Mean			12.1875			31.7292			51.9583			73.0764			236.34			404.757			764.674			937.972			635.188			446.312			606.406			749.781			1141.27			1030.03			1277.97			1419.33
Stdev			12.4185			28.435			39.3968			58.0127			240.186			458.114			894.962			1100.79			909.184			173.05			297.232			390.78			576.634			319.845			527.795			220.659
	Treatment #1									Treatment #2						Treatment #3									Treatment #4									Treatment #5
hJAA-F11-H2aL2a (30mg/kg) Group2	Day 24 (08/03/2018)			Day 27 (08/06/2018)			Day 29 (08/08/2018)			Day 31 (08/10/2018)			Day 36 (08/15/2018)			Day 38 (08/17/2018)			Day 41 (08/20/2018)			Day 43 (08/22/2018)			Day 45 (08/24/2018)			Day 48 (08/27/2018)			Day 50 (08/29/2018)			Day 52 (08/31/2018)			Day 55 (09/03/2018)			Day 57 (09/05/2018)			Day 59 (09/07/2018)			Day 62 (09/10/2018)			Day 64 (09/12/2018)
Mouse #	Length	Width	Volume	Length	Width	Volume	Length	Width	Volume	Length	Width	Volume	Length	Width	Volume	Length	Width	Volume	Length	Width	Volume	Length	Width	Volume	Length	Width	Volume	Length	Width	Volume	Length	Width	Volume	Length	Width	Volume	Length	Width	Volume	Length	Width	Volume	Length	Width	Volume	Length	Width	Volume	Length
Sacrificed Day 50 08/29/18 33	5	4	40	6	5	75	7.5	5.5	113.438	9	6.5	190.125	12	7	294	12.5	8.5	451.562	13	10.5	716.625	14	12	1008	15	13	1267.5	17	15	1912.5	18	15.5	2162.25
81	3	3	13.5	5	4	40	6.5	5	81.25	7.5	5	93.75	9.5	6	171	10	7.5	281.25	11.5	8	368	12	9.5	541.5	11	9.5	496.375	12.5	9	506.25	12	10	600	12	10	600	12	9	486	12	8.5	433.5	12	8.5	433.5	12	9	486	13
Sacrificed Day 64 09/12/18 82	2.5	2	5	2	2	4	2.5	2	5	2.5	1.5	2.8125	3	2	6	3.5	2.5	10.9375	5	3	22.5	5	3	22.5	6	4	48	9	6	162	11	7	269.5	13	9	526.5	14	10.5	771.75	15	11.5	991.875	17	13	1436.5	18	14.5	1892.25	19.5
Volume of both tumors 84	1.5	1.5	1.6875	2	1.5	2.25	2.5	1.5	2.8125	2	1.5	2.25	2	2	4	2.5	2	5	2.5	2	5	3	2.5	9.375			26.6875			50	11	6	198	11	6.5	232.375	12	8	384	11.5	9	465.75	13	9	526.5	15	11	907.5	15.5
Sacrificed Day 48 08/27/18 256	0.5	0.5	0.0625	0.5	0.5	0.0625	1	1	0.5	2.5	2	5	4.5	3.5	27.5625	9	5.5	136.125	12.5	7	306.25	15	9.5	676.875	17.5	12.5	1367.19	19	15	2137.5
Sacrificed Day 59 09/07/18 36	2	1.5	2.25	1.5	1.5	1.6875	2	2	4	3	2.5	9.375	3.5	3	15.75	4	3	18	4	3	18	7.5	5	93.75	9.5	5.5	143.688	11	7.5	309.375	12.5	9.5	564.062	14	10	700	16	11	968	17.5	13	1478.75	19.5	14.5	2049.94
Sacrificed Day 57 09/05/18 37	3.5	2.5	10.9375	4	3	18	5	3.5	30.625	5.5	3.5	33.6875	6	5	75	7	6	126	8	6	144	9	7.5	253.125	10	8	320	11	9.5	496.375	12	10.5	661.5	13.5	12	972	17	13.5	1549.12	18.5	15	2081.25
Sacrificed Day 66 Due to Ulceration 09/14/18 89	4.5	3.5	27.5625	6	4	48	7	5	87.5	7.5	5.5	113.438	7	6	126	8	6.5	169	8	6.5	169	9	7.5	253.125	10	8.5	361.25	10.5	8.5	379.312	11	9	445.5	12	9	486	12	10.5	661.5	12	10.5	661.5	13	11.5	859.625	14	12.5	1093.75	13.5
254	3	3	13.5	2.5	2.5	7.8125	3.5	3	15.75	3.5	3	15.75	4.5	3.5	27.5625	5	4	40	5.5	4	44	6.5	5	81.25	7	5	87.5	8	6	144	9	7	220.5	9	7	220.5	10.5	8	336	10.5	9	425.25	11	10	550	11.5	10	575	12.5
First tumor 84																									3.5	3	15.75	4	3	18
Second tumor 84																									3.5	2.5	10.9375	4	4	32
Mean			12.7222			21.8681			37.875			51.7986			82.9861			137.542			199.264			326.611			457.576			677.479			640.164			533.911			736.625			933.982			976.01			990.9
Stdev			13.3231			26.5378			43.9465			66.3			98.118			149.075			233.853			344.874			512.589			781.626			640.482			263.115			421.945			634.971			641.37			560.772
	Treatment #1									Treatment #2						Treatment #3									Treatment #4									Treatment #5
hJAA-F11-H3L3 (30mg/kg) Group3	Day 24 (08/03/2018)			Day 27 (08/06/2018)			Day 29 (08/08/2018)			Day 31 (08/10/2018)			Day 36 (08/15/2018)			Day 38 (08/17/2018)			Day 41 (08/20/2018)			Day 43 (08/22/2018)			Day 45 (08/24/2018)			Day 48 (08/27/2018)			Day 50 (08/29/2018)			Day 52 (08/31/2018)			Day 55 (09/03/2018)			Day 57 (09/05/2018)			Day 59 (09/07/2018)			Day 62 (09/10/2018)			Day 64 (09/12/2018)
Mouse #	Length	Width	Volume	Length	Width	Volume	Length	Width	Volume	Length	Width	Volume	Length	Width	Volume	Length	Width	Volume	Length	Width	Volume	Length	Width	Volume	Length	Width	Volume	Length	Width	Volume	Length	Width	Volume	Length	Width	Volume	Length	Width	Volume	Length	Width	Volume	Length	Width	Volume	Length	Width	Volume	Length
55	2	1	1	1.5	1	0.75	1.5	1.5	1.6875	1.5	1	0.75	1.5	1	0.75	1.5	1	0.75	2	1.5	2.25	2.5	2	5	3	2	6	3	2	6	3	2	6	3	2.5	9.375	3	2.5	9.375	3.5	3	15.75	4	3	18	5.5	4	44	5.5
75	5	4.5	50.625	4.5	4.5	45.5625	5.5	5	68.75	6.5	5	81.25	7.5	6	135	8.5	7	208.25	9	6.5	190.125	11.5	8	368	11	8	352	11.5	8	368	12	8	384	12.5	8.5	451.562	11	8	352	12	9	486	13	10	650	15	12.5	1171.88	15
Sacrificed Day 57 09/05/18 78	3.5	3	15.75	3.5	2.5	10.9375	4	3	18	5	4	40	5	4	40	6	5	75	7	5	87.5	9	6.5	190.125	10	8.5	361.25	11	10	550	12.5	11	756.25	14	13	1183	17	14.5	1787.12	19.5	15	2193.75
Sacrificed Day 64 08/12/18 80	2	1.5	2.25	2.5	2	5	3	2.5	9.375	3	2.5	9.375	4	3.5	24.5	5	4.5	50.625	5.5	4.5	55.6875	7	5.5	105.875	7.5	6	135	9	7.5	253.125	10	7	245	11	8	352	12.5	10.5	689.062	13.5	11.5	892.688	15	13	1267.5	17	15	1912.5	19
Sacrificed Day 64 09/12/18 83	3	2	6	2.5	1.5	2.8125	2.5	2	5	3	2.5	9.375	3.5	3	15.75	4	3.5	24.5	5	3.5	30.625	6	5	75	6.5	6	117	7.5	6.5	158.438	8.5	7.5	239.062	10	8	320	12	10.5	661.5	13	11	786.5	14.5	12	1044	17.5	15	1968.75	19
41	3.5	2.5	10.9375	3	2	6	3.5	2.5	10.9375	3	2.5	9.375	4	2.5	12.5	4.5	3.5	27.5625	5.5	4	44	6	5	75	5.5	5	68.75	6.5	5.5	98.3125	7.5	6	135	7	6	126	9	8	288	9.5	8.5	343.188	10	9	405	12.5	11	756.25	14.5
44	0.5	0.5	0.0625	1	1	0.5	1	1	0.5	1	1	0.5	1.5	1.5	1.6875	3	2	6	2.5	2	5	3	2.5	9.375	3.5	2.5	10.9375	4	3	18	5	4	40	5	4	40	5	4	40	6	5	75	6.5	4.5	65.8125	7	5	87.5	7.5
49	2.5	2	5	3	2.5	9.375	3.5	2.5	10.9375	3.5	3	15.75	4	3	18	5.5	4.5	55.6875	6	5	75	6.5	5.5	98.3125	6.5	6	117	7.5	6	135	8.5	7.5	239.062	9.5	7	232.75	10.5	8.5	379.312	11.5	8	368	11.5	8.5	415.438	13.5	11	816.75	15
Sacrificed Day 52 08/31/18 95	5	3	22.5	5	4	40	5	4	40	5	4	40	8	5.5	121	10.5	6.5	221.812	13	8.5	469.625	14.5	10.5	799.312	15.3	13	1292.85	17	13	1436.5	17.5	13	1478.75	18.5	15	2081.25
Mean			12.6806			13.4375			18.3542			22.9306			41.0208			74.4653			106.646			191.778			273.421			335.931			391.458			532.882			525.797			645.109			552.25			965.375
Stdev			16.0341			17.059			22.2877			26.4145			50.8104			83.178			147.318			252.908			403.658			447.666			463.83			677.991			566.559			696.312			470			778.018
	Treatment #1									Treatment #2						no treatment									no treatment									no treatment
hJAA-F11-H2aL2a-DM1 (15mg/kg) Group 4	Day 24 (08/03/2018)			Day 27 (08/06/2018)			Day 29 (08/08/2018)			Day 31 (08/10/2018)			Day 36 (08/15/2018)			Day 38 (08/17/2018)			Day 41 (08/20/2018)			Day 43 (08/22/2018)			Day 45 (08/24/2018)			Day 48 (08/27/2018)			Day 50 (08/29/2018)			Day 52 (08/31/2018)			Day 55 (09/03/2018)			Day 57 (09/05/2018)			Day 59 (09/07/2018)			Day 62 (09/10/2018)			Day 64 (09/12/2018)
Mouse #	Length	Width	Volume	Length	Width	Volume	Length	Width	Volume	Length	Width	Volume	Length	Width	Volume	Length	Width	Volume	Length	Width	Volume	Length	Width	Volume	Length	Width	Volume	Length	Width	Volume	Length	Width	Volume	Length	Width	Volume	Length	Width	Volume	Length	Width	Volume	Length	Width	Volume	Length	Width	Volume	Length
Sacrificed Day 50 08/29/18 31	4.5	4	36	5	3.5	30.625	5.5	3.5	33.6875	6	4.5	60.75	8	5.5	121	10.5	8	336	12	10	600	14	12	1008	15.5	13	1309.75	17.5	14	1715	18	16	2304
35	1	1	0.5	1.5	1.5	1.6875	1.5	1.5	1.6875	2	1.5	2.25	2.5	2	5	2.5	2	5	3	2.5	9.375	4.5	3	20.25	4	3.5	24.5	5	4	40	5.5	4.5	55.6875	6.5	5	81.25	8	6	144	8	6.5	169	9.5	7	232.75	11	9.5	496.375	12.5
Sacrificed Day 52 08/31/18 73	3	3	13.5	3	2.5	9.375	4	3	18	4.5	3	20.25	7.5	4.5	75.9375	8.5	5.5	128.562	10.5	7	257.25	12.5	9	506.25	15	12	1080	16.5	13	1394.25	18	14.5	1892.25	20	15	2250
Sacrificed Day 59 09/07/18 77	4	3.5	24.5	5	4.5	50.625	5.5	5	68.75	6	5	75	7.5	5.5	113.438	8	6.5	169	10	8	320	11.5	10	575	11.5	10	575	11.5	10.5	633.938	12	11	726	14	12	1008	16	13	1352	17	14	1666	19.5	14.5	2049.94
94	3.5	3	15.75	4	3.5	24.5	5	3.5	30.625	5.5	4	44	6.5	4	52	7.5	5.5	113.438	7	5	87.5	7	5.5	105.875	6	5	75	6	5	75	6	5	75	6	5	75	6	5	75	6	5	75	6	5	75	6	5	75	5.5
Sacrficed Day 55 09/03/18 46	3	2	6	3.5	2.5	10.9375	3.5	2.5	10.9375	4.5	3.5	27.5625	7.5	5.5	113.438	8.5	6.5	179.562	10	8	320	13	10	650	14.5	11.5	958.812	15.5	12.5	1210.94	16	13.5	1458	17.5	14.5	1839.69	19	16.5	2586.38
Sacrificed Day 59 09/07/18 50	2.5	2	5	3	2.5	9.375	3.5	3	15.75	4.5	3.5	27.5625	5.5	4.5	55.6875	6.5	5	81.25	7.5	6	135	7.5	7	183.75	9.5	8	304	10	9	405	11.5	8.5	415.438	13	10.5	716.625	14.5	12.5	1132.81	15.5	13	1309.75	18	15	2025
58	2	2	4	2	1.5	2.25	2	1.5	2.25	2	1.5	2.25	2	1.5	2.25	2.5	1.5	2.8125	2	1.5	2.25	3	2.5	9.375	3	2.5	9.375	3.5	3	15.75	3.5	3	15.75	5	3.5	30.625	4.5	3	20.25	4.5	3	20.25	5	3	22.5	7	5	87.5	7
Sacrificed Day 66 09/14/18 60	2.5	1.5	2.8125	2.5	2	5	2.5	2	5	3	2.5	9.375	3.5	3	15.75	5	4	40	5.5	4.5	55.6875	6	5	75	6	5.5	90.75	6.5	6	117	7.5	6.5	158.438	9	7	220.5	11	9	445.5	11	10	550	11	9	445.5	13.5	12.5	1054.69	15
Mean			12.0069			16.0417			20.7431			29.8889			61.6111			117.292			198.562			348.167			491.91			622.986			788.951			777.711			822.277			631.667			808.448			428.391
Stdev			11.8016			16.2532			21.3642			25.5903			47.5178			104.591			195.323			350.998			507.565			656.276			876.537			861.865			939.217			697.722			963.339			461.144
	Treatment #1									Treatment #2						no treatment									no treatment									no treatment
hJAA-F11-H3L3-DM1 (15mg/kg) Group 5	Day 24 (08/03/2018)			Day 27 (08/06/2018)			Day 29 (08/08/2018)			Day 31 (08/10/2018)			Day 36 (08/15/2018)			Day 38 (08/17/2018)			Day 41 (08/20/2018)			Day 43 (08/22/2018)			Day 45 (08/24/2018)			Day 48 (08/27/2018)			Day 50 (08/29/2018)			Day 52 (08/31/2018)			Day 55 (09/03/2018)			Day 57 (09/05/2018)			Day 59 (09/07/2018)			Day 62 (09/10/2018)			Day 64 (09/12/2018)
Mouse #	Length	Width	Volume	Length	Width	Volume	Length	Width	Volume	Length	Width	Volume	Length	Width	Volume	Length	Width	Volume	Length	Width	Volume	Length	Width	Volume	Length	Width	Volume	Length	Width	Volume	Length	Width	Volume	Length	Width	Volume	Length	Width	Volume	Length	Width	Volume	Length	Width	Volume	Length	Width	Volume	Length
Sacrificed Day 48 08/27/18 56	3.5	2.5	10.9375	4	3	18	5.5	4	44	5.5	4.5	55.6875	9	7.5	253.125	11	9	445.5	13	11.5	859.625	15	13	1267.5	16	14	1568	17.5	15.5	2102.19
Sacrificed Day 57 09/05/18 62	5	3.5	30.625	5	3.5	30.625	6	4.5	60.75	6	5	75	6.5	5.5	98.3125	8	7	196	9.5	8	304	10.5	9.5	473.812	11	10	550	12.5	10.5	689.062	13	11.5	859.625	14.5	12.5	1132.81	16.5	14.5	1734.56	18	15	2025
Sacrificed Day 48 08/27/18 85	4	3	18	4.5	3	20.25	5	3.5	30.625	6	4.5	60.75	7.5	6	135	9.5	8	304	13.5	10.5	744.188	15	12	1080	15	13	1267.5	17	15.5	2042.12
Sacrificed Day 69 09/17/18 251	2	1	1	2.5	1.5	2.8125	2.5	1.5	2.8125	2.5	1.5	2.8125	2.5	1.5	2.8125	2.5	2	5	3	2.5	9.375	4.5	3	20.25	5.5	4	44	7	5	87.5	7	4.5	70.875	8	4.5	81	10.5	6	189	10	5.5	151.25	11.5	7.5	323.438	15	9.5	676.875	17
255	3	2	6	2.5	1.5	2.8125	2.5	2	5	3	2.5	9.375	4	2	8	4.5	2.5	14.0625	5.5	3	24.75	6	4	48	6	4.5	60.75	6.5	4.5	65.8125	7	5	87.5	8	6	144	8	6	144	8	6	144	9.5	6.5	200.688	10	6.5	211.25	11.5
Sacrficed Day 55 09/03/18 51	2.5	2	5	3.5	2.5	10.9375	4	3	18	5	4	40	6.5	5.5	98.3125	8	6	144	9.5	7.5	267.188	11.5	9.5	518.938	12.5	10.5	689.062	14	12.5	1093.75	15.5	12	1116	16.5	13.5	1503.56	18.5	15.5	2222.31
53	1.5	1	0.75	1.5	1	0.75	1.5	1	0.75	1.5	1	0.75	1.5	1	0.75	1.5	1	0.75	1.5	1	0.75	1.5	1	0.75	1.5	1	0.75	1.5	1	0.75	1.5	1	0.75	1.5	1	0.75	1.5	1	0.75	1.5	1	0.75	1.5	1	0.75	1.5	1	0.75	1
Sacrficed Day 55 09/03/18 86	4.5	3	20.25	5	3.5	30.625	5.5	4	44	6	5	75	8	6	144	9.5	8	304	10.5	8	336	12.5	10	625	12.5	9.5	564.062	14	11.5	925.75	15	12	1080	17	13.5	1549.12	18.5	15.5	2222.31
90	5	2.5	15.625	4.5	2.5	14.0625	5.5	3	24.75	5.5	3.5	33.6875	7.5	4	60	8	4.5	81	9	5.5	136.125	10	5.5	151.25	10	6	180	10	6	180	9	6	162	9.5	6	171	9	6.5	190.125	9	6	162	8.5	5.5	128.562	8	5	100	7
Mean			12.0208			14.5417			25.6319			39.2292			88.9236			166.035			298			465.056			547.125			798.549			482.393			654.607			957.58			496.6			163.359			247.219
Stdev			9.98612			11.4043			21.0877			29.628			82.8174			158.56			314.139			465.897			559.528			823.32			510.035			707.191			1045.62			856.946			134.995			299.064
[truncated: 11 more columns]

## Sheet: HTB171 Graphs
Graphs made using Prism					Graphs made using Prism

## Sheet: HTB171 Doubling Time 
								Reference
	Diala 10-15-2020							Gordon A, Stebbing J, Shousha M, Coombes R. Tumor Volume Analysis and Tumor Doubling. Cancer Res. 2009; 64: 5030
	PBS Group							DOI: 10.1158/0008-5472.SABCS-09-5030 Published December 2009
Day	Mean Tumor Volume							TDT = D x log(2)/log(1+(r/100))
24	12.19		D=3	Day 24 and 27	r/100	1.60295		TDT: tumor doubling time
27	31.73				TDT	2.17368		D: interval in day between volume measurements
29	51.96							r: rate of growth
31	73.08		D=2	Day 27 and 29	r/100	0.637567		r/100 =( (vol2 -vol1)/vol1) x 100%
35	236.34				TDT	2.81075
38	404.76
41	764.67		D=3	Day 29 and 31	r/100	0.406467		HTB171 TDT	r/100	61.7293
					TDT	6.09663		of First and Last measurement	TDT	2.84706
			D=4	Day 31 and 35	r/100	2.23399
					TDT	2.36223
			D=3	Day 35 and 38	r/100	1.64543
					TDT	2.13751
			D=3	Day 38 and 41	r/100	0.889194
					TDT	3.26879

## Sheet: H520 Volumes
	Day 13 (10/09/17)			Day 15 (10/11/17)			Day 17 (10/13/17)			Day 20 (10/16/17)			Day 22 (10/18/17)			Day 24 (10/20/17)			Day 27 (10/23/17)			Day 29 (10/25/17)			Day 31 (10/27/17)			Day 34 (10/30/17)			Day 36 (11/01/17)			Day 38 (11/03/17)			Day 41 (11/06/17)			Day 43 (11/08/17)			Day 45 (11/10/17)			Day 48 (11/13/17)			Day 50 (11/15/17) (pre-extraction)
PBS Group1
mouse #	length	width	volume	length	width	volume	length	width	volume	length	width	volume	length	width	volume	length	width	volume	length	width	volume	length	width	volume	length	width	volume	length	width	volume	length	width	volume	length	width	volume	length	width	volume	length	width	volume	length	width	volume	length	width	volume	length
907 sacrificed 10/27/17	6.5	5	81.25	9.5	6	171	11.5	6.5	242.938	14.5	10	725	16	10.5	882	17.5	10.5	964.688	18.5	12	1332	19.5	13	1647.75	22	14.5	2312.75
912 Sacrificed 10/20/17	10	6.5	211.25	11	8.5	397.375	14	10.5	771.75	15	14.5	1576.88	17.5	15	1968.75	18.5	18.5	3165.81			3165.8			3165.81
926 sacrficed 10/25/17	11	7	269.5	11	7	269.5	11	7	269.5	16	11.5	1058	15.5	13.5	1412.44	18	14.5	1892.25	18.5	14.5	1944.81	20	16	2560
927 sacrificed 11/01/17	5	4.5	50.625	6	4	48	8	6	144	8	7	196	10	8	320	11	9.5	496.375	12	10	600	15	14	1470	15.5	14.5	1629.44	18.5	14.5	1944.81	18.5	16.5	2518.31
929	2.5	2.5	7.8125	2.5	2.5	7.8125	2.5	2.5	7.8125	3.5	3	15.75	4.5	4	36	4.5	4.5	45.5625	6	5.5	90.75	7	5.5	105.875	6.5	6	117	7	7	171.5	7	7	171.5	7.5	7	183.75	8	7	196	8	7	196	8	7	196	8.5	8.5	307.062	9.5
914 sacrificed 10/25/17	11	5	137.5	13.5	6	243	14	8.5	505.75	17.5	10.5	964.688	20	12	1440	22	12	1584	25	12	1800	31	14.5	3258.88
928 sacrificed 10/27/17	7	4.5	70.875	8	5.5	121	10	8	320	13	10	650	14.5	12	1044	15.5	12.5	1210.94	16	12.5	1250	18	14.5	1892.25	19.5	14.5	2049.94
930 sacrificed 10/30/17	8	4.5	81	10	5	125	11	6	198	13	7.5	365.625	16.5	11.5	1091.06	16	11	968	18.5	12	1332	19	13.5	1731.38	21	13	1774.5	26	14.5	2733.25
mean			113.727			172.836			307.469			693.992			1024.28			1290.95			1192.79			1809.45			1576.72			1616.52			1344.91			183.75			196			196			196			307.062
stdev			87.4259			126.762			235.777			507.654			622.588			953.343			650.918			976.443			857.081			1312.05			1659.45			#DIV/0!			#DIV/0!			#DIV/0!			#DIV/0!			#DIV/0!
hJAA-F11-H2aL2a (30mg/kg) Group2
mouse #	length	width	volume	length	width	volume	length	width	volume	length	width	volume	length	width	volume	length	width	volume	length	width	volume	length	width	volume	length	width	volume	length	width	volume	length	width	volume	length	width	volume	length	width	volume	length	width	volume	length	width	volume	length	width	volume	length
901	1.5	1.5	1.6875	2.5	2	5	3	2.5	9.375	3	2.5	9.375	5	4.5	50.625	5.5	5	68.75	5.5	5	68.75	7.5	6	135	7.5	7.5	210.938	9	8.5	325.125	11	10.5	606.375	11.5	10	575	12	9.5	541.5	12	11	726	12	10.5	661.5	12	11	726	12
905	3.5	2.5	10.9375	3.5	2.5	10.9375	3.5	3	15.75	3.5	3	15.75	3.5	3.5	21.4375	3	3	13.5	3	3	13.5	4.5	4	36	4.5	4	36	5	4.5	50.625	5	5	62.5	5.5	5	68.75	6.5	6	117	7	6	126	7	7	171.5	8.5	8	272	9
906 sacrificed 10/18/17	10.5	9	425.25	13.5	11	816.75	17	14	1666	18.5	14.5	1944.81	22	16.5	2994.75			2994.75			2994.75			2994.75
No tag (918)= 948 sacrificed 11/06/17	2.5	2	5	3	2.5	9.375	3	2.5	9.375	5	4	40	5.5	5.5	83.1875	7.5	7	183.75	10	9	405	11.5	10	575	12	11	726	14.5	13	1225.25	14.5	13.5	1321.31	16.5	15	1856.25	17	15.5	2042.12
931 sacrificed 11/01/17 due to sickness	7.5	4.5	75.9375	8	7	196	9.5	9	384.75	11.5	11	695.75	13.5	11.5	892.688	13.5	11	816.75	13.5	11.5	892.688	16.5	14.5	1734.56	17.5	13.5	1594.69	16.5	15	1856.25	17	14.5	1787.12
913	1.5	1	0.75	5	2.5	15.625	5	3	22.5	5	3	22.5	6.5	3.5	39.8125	7	4.5	70.875	9.5	5	118.75	9	6.5	190.125	10.5	6.5	221.812	10.5	9	425.25	10.5	9.5	473.812	11	10	550	12	10.5	661.5	13	10.5	716.625	15	11	907.5	15	11.5	991.875	15.5
916	2.5	2.5	7.8125	3	2.5	9.375	3	3	13.5	5	4.5	50.625	4.5	4.5	45.5625	5.5	4.5	55.6875	6	5.5	90.75	6	5.5	90.75	7	6.5	147.875	8.5	8.5	307.062	9	8.5	325.125	10.5	9	425.25	11	10	550	12	10	600	11	10.5	606.375	12	11	726	12
922	0.5	0.5	0.0625	1	1	0.5	1.5	1.5	1.6875	1.5	1.5	1.6875	4	2.5	12.5	4	4	32	5	5	62.5	5.5	4.5	55.6875	5.5	5	68.75	7.5	6	135	9	7	220.5	9	6.5	190.125	11	7.5	309.375	11.5	8	368	12.5	10	625	13	9.5	586.625	15.5
mean			65.9297			132.945			265.367			347.562			517.57			529.508			235.991			402.446			429.438			617.795			685.25			610.896			703.583			507.325			594.375			660.5
stdev			147.377			284.019			580.806			687.124			1044.45			1030.98			1018.52			1079.19			562.846			667.936			632.868			642.081			684.515			257.407			265.734			262.097
hJAA-F11-H3L3 (30mg/kg) Group 3
mouse #	length	width	volume	length	width	volume	length	width	volume	length	width	volume	length	width	volume	length	width	volume	length	width	volume	length	width	volume	length	width	volume	length	width	volume	length	width	volume	length	width	volume	length	width	volume	length	width	volume	length	width	volume	length	width	volume	length
903 sacrificed 10/16/17	11.5	9.5	518.938	15.5	12	1116	17	12.5	1328.12	22	15	2475
924 sacrificed 10/23/17	7.5	5.5	113.438	10.5	9	425.25	11	10.5	606.375	14.5	13	1225.25	16.5	14	1617	15.5	14	1519	19	16	2432			2432
Not Tag (932)= 946 sacrificed 11/01/17	7	6.5	147.875	8	7	196	9	8	288	10.5	10	525	12	11.5	793.5	12.5	12.5	976.562	14.5	12	1044	14	13.5	1275.75	15.5	13.5	1412.44	17	14.5	1787.12	17	15.5	2042.12
934 sacrificed 11/06/17	4.5	4.5	45.5625	5	5.5	75.625	7	6	126	9	8	288	10	9	405	10.5	10	525	11	10.5	606.375	13	12	936	14	12	1008	15	14.5	1576.88	15.5	14.5	1629.44	16	14.5	1682	17	15.5	2042.12
937 sacrificed 10/30/17	3	2.5	9.375			23.8125	8	7	196	9.5	8.5	343.188	12.5	10.5	689.062	13	11	786.5	15.5	12	1116	18	13	1521	19	14.5	1997.38	20	15	2250
920	2.5	2	5	5.5	4	44	6	4	48	6.5	6.5	137.312	9	7.5	253.125	9	7	220.5	10.5	9	425.25	11	8.5	397.375	11.5	9.5	518.938	14.5	11	877.25	14	10.5	771.75	15.5	11	937.75	15.5	12	1116	17.5	11.5	1157.19	17	13.5	1549.12	18	14	1764	19
No Tag (923)= 949	1.5	1.5	1.6875	2	2	4	3.5	3	15.75	4	4	32	4.5	4.5	45.5625	5.5	4.5	55.6875	6.5	6	117	7	7	171.5	7	7	171.5	8	7.5	225	10	7.5	281.25	10	7.5	281.25	10.5	7	257.25	11	8	352	10.5	8	336	10.5	8	336	10.5
933 sacrificed 11/10/17	1	1	0.5	2	1.5	2.25	2.5	2.5	7.8125	5.5	5	68.75	6	6	108	6.5	6.5	137.312	10.5	8	336	10.5	8.5	379.312	13.5	9.5	609.188	15	11.5	991.875	15	11	907.5	16	11.5	1058	18	13	1521	23.5	13	1985.75	26.5	15.5	3183.31
				4	4	32	23.8125
				5	2.5	15.625
mean			105.297			235.867			327.008			636.812			558.75			602.938			868.089			1016.13			952.906			1284.69			1126.41			989.75			1234.09			1164.98			1689.48			1050
stdev			176.28			383.198			449.759			835.256			543.992			529.321			779.965			799.5			666.661			727.231			703.486			574.034			753.525			816.903			1428.84			1009.75
hJAA-F11-A-H3L3-DM1 (15 mg/kg) Group 4
mouse #	length	width	volume	length	width	volume	length	width	volume	length	width	volume	length	width	volume	length	width	volume	length	width	volume	length	width	volume	length	width	volume	length	width	volume	length	width	volume	length	width	volume	length	width	volume	length	width	volume	length	width	volume	length	width	volume	length
909	4	4	32	5.5	5	68.75	6.5	6	117	6.5	6	117	7.5	7.5	210.938	9	9	364.5	10	9.5	451.25	10.5	10	525	12	11.5	793.5	11.5	11.5	760.438	12.5	12	900	14	13	1183	12	12	864	13	12	936	12.5	12.5	976.562	15	14	1470	14
911 sacrificed 10/23/17	8	5.5	121	12	7	294	14.5	11	877.25	15	12	1080	18	13.5	1640.25	20	13.5	1822.5	23	15.5	2762.88
917 sacrificed 11/10/17	5.5	5	68.75	6	5	75	6.5	6.5	137.312	8	8	256	11	10	550	12	10	600	12.5	11.5	826.562	13	12	936	15.5	11.5	1024.94	15.5	12.5	1210.94	16.5	12.5	1289.06	16.5	13.5	1503.56	15.5	14.5	1629.44	16.5	14.5	1734.56	17.5	16.5	2382.19
936 sacrificed 11/01/17	4.5	4	36	6.5	5.5	98.3125	8.5	8.5	307.062	9	8.5	325.125	11.5	11.5	760.438	12.5	12.5	976.562	15	13	1267.5	14.5	13	1225.25	15.5	13	1309.75	18	14.5	1892.25	18.5	16	2368
939	6	4	48	6	4.5	60.75	6	6	108	7.5	6.5	158.438	10	8.5	361.25	10	8.5	361.25	12	10	600	12	10	600	14	10.5	771.75	14.5	11	877.25	15.5	11.5	1024.94	16.5	11	998.25	16.5	11.5	1091.06	17	12	1224	19	12.5	1484.38	19.5	12.5	1523.44	20
921 sacrificed 10/18/17	12	9.5	541.5	14.5	10.5	799.312	17	12.5	1328.12	21	13	1774.5	22	14.5	2312.75
925	0.5	0.5	0.0625	0.5	0.5	0.0625	0.5	0.5	0.0625	0.5	0.5	0.0625	0	0	0	0	0	0	0.5	0.5	0.0625	0.5	0.5	0.0625	1	1	0.5	1	1	0.5	1	1	0.5	1	1	0.5	1	1	0.5	1	1	0.5	1	1	0.5	1	1	0.5	1
935 sacrificed 11/10/17	4	3	18	5	3.5	30.625	6	4.5	60.75	6	6	108	8.5	7	208.25	9	6.5	190.125	11	7	269.5	12.5	9.5	564.062	13	10.5	716.625	15.5	10.5	854.438	14.5	11.5	958.812	16.5	11.5	1091.06	15.5	11.5	1024.94	16.5	12	1188	19	15	2137.5
mean			108.164			178.352			366.945			477.391			755.484			616.42			882.536			641.729			769.51			932.635			1090.22			955.275			921.987			1016.61			1396.22			997.979
stdev			178.862			266.058			477.864			622.637			808.2			615.749			922.624			414.784			436.316			617.418			763.867			566.648			589.952			637.734			955.713			864.255
[truncated: 2 more columns]

## Sheet: H520 Graphs
Graphs made using Prism

## Sheet: H520 Doubling Time 
								Reference
	Diala 10-15-2020							Gordon A, Stebbing J, Shousha M, Coombes R. Tumor Volume Analysis and Tumor Doubling. Cancer Res. 2009; 64: 5030
	12/2017 Study							DOI: 10.1158/0008-5472.SABCS-09-5030 Published December 2009
	PBS Group
Day	Mean Tumor Volume							TDT = D x log(2)/log(1+(r/100))
13	113.73		D=2	Day 13 and 15	r/100	0.51974		TDT: tumor doubling time
15	172.84				TDT	3.31222		D: interval in day between volume measurements
17	307.47							r: rate of growth
20	693.99		D=2	Day 15 and 17	r/100	0.778928		r/100 =( (vol2 -vol1)/vol1) x 100%
22	1024.28				TDT	2.40671
24	1290.95
			D=3	Day 17 and 20	r/100	1.2571		Day 13 to 24	r/100	10.351
					TDT	2.55435		D=11	TDT	3.1386
			D=2	Day 20 and 22	r/100	0.475929
					TDT	3.56111
			D=2	Day 22 and 24	r/100	0.260349
					TDT	8.9868
	We did not include the following days starting from the day first mouse died

## Sheet: HCC1806 Volumes
Mice with ulcerated tumors
		Day 14 (06/26/18) Treatment #1						Day 21 (07/03/18) Treatment #2						Day 28 (07/10/18) Treatment #3						Day 35 (07/17/18) Treatment #4
PBS Group1	Day 13 (06/25/2018)			Day 17 (06/29/2018)			Day 20 (07/02/2018)			Day 24 (07/06/2018)			Day 27 (07/09/2018)			Day 31 (07/13/2018)			Day 34 (07/16/2018)			Day 38 (07/20/2018)			Post-Extraction Day 38 (07/20/2018)
Mouse #	Length	Width	Volume	Length	Width	Volume	Length	Width	Volume	Length	Width	Volume	Length	Width	Volume	Length	Width	Volume	Length	Width	Volume	Length	Width	Volume	Length	Width	Volume
778	3	2.5	9.375	3.5	3	15.75	4	3.5	24.5	6	5.5	90.75	7	6.5	147.875	9	8.5	325.125	10	9.5	451.25	11	10	550	12.5	9	506.25
781	2	2	4	3.5	3	15.75	4	3.5	24.5	6.5	5.5	98.3125	8	6.5	169	10	6.5	211.25	10.5	8	336	12	9	486	13	10	650
783	2.5	2	5	4	3.5	24.5	5	4.5	50.625	7	6.5	147.875	7.5	7	183.75	9.5	8	304	10	9	405	11.5	11	695.75	11.5	10	575
908	2	2	4	3	2.5	9.375	4	3	18	5	4.5	50.625	5.5	5.5	83.1875	7.5	6	135	8	6	144	9.5	6	171	11.5	9	465.75
777	3.5	2.5	10.9375	4.5	3.5	27.5625	5	4.5	50.625	6.5	6	117	8	7	196	10.5	8	336	10.5	9	425.25	11	10	550	12	9	486
915	5.5	5	68.75	7	6	126	8	6.5	169	11	9.5	496.375	13	9.5	586.625	14	11	847	15	13	1267.5	16	15	1800	17	15	1912.5
923	3.5	3	15.75	4	4	32	5	4.5	50.625	6	5.5	90.75	7	6	126	7	6	126	7	6	126	9.5	7.5	267.188	10	8	320
931	4	3	18	4.5	4.5	45.5625	5	4.5	50.625	6.5	5.5	98.3125	8	6.5	169	9	7.5	253.125	10.5	9	425.25	12	9	486	13	10.5	716.625
901	3.5	3.5	21.4375	5	4	40	6	4.5	60.75	8	6	144	7.5	6.5	158.438	8	7	196	9.5	7	232.75	10.5	8	336	12	11	726
921	6	4	48	6.5	4.5	65.8125	7.5	5.5	113.438	10	6.5	211.25	13.5	10.5	744.188	15	11	907.5	16	11	968	16	11	968	17	12	1224
934	5.5	3.5	33.6875	6.5	4.5	65.8125	7	4.5	70.875	8	7	196	9.5	8	304	12	10	600	13	11.5	859.625	13	12	936	15	14	1470
Mean			21.7216			42.5568			62.142			158.295			260.733			385.545			512.784			658.722			822.92
Stdev			20.6675			33.5568			44.0919			121.842			210.15			275.336			363.747			453.327			497.304
hJAA-F11-H2aL2a (30mg/kg) Group2	Day 13 (06/25/2018)			Day 17 (06/29/2018)			Day 20 (07/02/2018)			Day 24 (07/06/2018)			Day 27 (07/09/2018)			Day 31 (07/13/2018)			Day 34 (07/16/2018)			Day 38 (07/20/2018)			Post Extraction Day 38 (07/20/2018)
Mouse #	Length	Width	Volume	Length	Width	Volume	Length	Width	Volume	Length	Width	Volume	Length	Width	Volume	Length	Width	Volume	Length	Width	Volume	Length	Width	Volume	Length	Width	Volume
768	3	2	6	2.5	2	5	3	2.5	9.375	4.5	3.5	27.5625	5.5	4	44	6	5	75	6	5.5	90.75	7	6.5	147.875	7	6	126
772	2.5	2	5	2	2	4	2.5	2	5	4	3	18	4.5	3.5	27.5625	6	4.5	60.75	7	5.5	105.875	7.5	6	135	7	6	126
930	3	2.5	9.375	3	2.5	9.375	3.5	3	15.75	5	5	62.5	5	5	62.5	6.5	5	81.25	7.5	5.5	113.438	8.5	6	153	8	6	144
932	2	2	4	2.5	2	5	3.5	2.5	10.9375	5	4.5	50.625	7.5	5.5	113.438	9	6	162	9	6.5	190.125	10.5	6	189	10	7	245
791	7	4	56	7.5	4.5	75.9375	7.5	5.5	113.438	9	6	162	10	7.5	281.25	11	8.5	397.375	12	9	486	13	8	416	12	8.5	433.5
798	3.5	3	15.75	5	3.5	30.625	6.5	4.5	65.8125	8.5	6	153	10.5	8	336	12.5	9	506.25	14	9	567	15.5	11	937.75	15	12.5	1171.88
912	5	5	62.5	6.5	6.5	137.312	6	6	108	8	6.5	169	8.5	7	208.25	10	9	405	12	9	486	13.5	10	675	13	11	786.5
917	4	3.5	24.5	4.5	4.5	45.5625	5.5	5	68.75	8	6.5	169	8	7	196	9	8	288	9	7.5	253.125	10	8	320	10	8	320
919	3	3	13.5	2.5	2.5	7.8125	3.5	3	15.75	4.5	3.5	27.5625	5.5	4.5	55.6875	6	5.5	90.75	6.5	5.5	98.3125	7.5	6.5	158.438	8	7	196
933	4	3.5	24.5	4	3.5	24.5	5	4.5	50.625	7	5.5	105.875	7.5	6	135	9	6.5	190.125	10	7	245	11	8.5	397.375	12	9.5	541.5
935	3	2.5	9.375	1.5	1.5	1.6875	2	2	4	2.5	2	5	2.5	2.5	7.8125	3.5	3.5	21.4375	4.5	4	36	5.5	4.5	55.6875	5	4	40
Mean			21.8472			31.5284			42.4943			86.375			133.409			207.085			242.875			325.92			375.489
Stdev			20.2381			41.8553			41.2723			66.5244			109.023			166.265			186.689			269.689			343.08
hJAA-F11-H3L3 (30mg/kg) Group3	Day 13 (06/25/2018)			Day 17 (06/29/2018)			Day 20 (07/02/2018)			Day 24 (07/06/2018)			Day 27 (07/09/2018)			Day 31 (07/13/2018)			Day 34 (07/16/2018)			Day 38 (07/20/2018)			Post-Extraction Day 38 (07/20/2018)
Mouse #	Length	Width	Volume	Length	Width	Volume	Length	Width	Volume	Length	Width	Volume	Length	Width	Volume	Length	Width	Volume	Length	Width	Volume	Length	Width	Volume	Length	Width	Volume
787	2.5	2	5	4	2	8	4	2.5	12.5	5	3	22.5	6	4.5	60.75	7.5	4	60	8	5	100	9	6	162	8	6	144
793	2.5	2	5	3.5	3	15.75	4	3.5	24.5	4.5	4	36	5.5	4.5	55.6875	6	4.5	60.75	5.5	5	68.75	6	5	75	5.5	5	68.75
800	2	2	4	4	3.5	24.5	5	3	22.5	7.5	5.5	113.438	8	5.5	121	9.5	7.5	267.188	9.5	8	304	10	8	320	12	9	486
936	3	2.5	9.375	3.5	2.5	10.9375	4	3.5	24.5	5.5	5	68.75	6	5	75	8	7	196	9	8	288	10.5	9	425.25	11	8	352
766	3.5	2.5	10.9375	3	2.5	9.375	4	3	18	4.5	4	36	6	5.5	90.75	6.5	6	117	8.5	7	208.25	9	6	162	9	5.5	136.125
769	4	3.5	24.5	5	4	40	6	4.5	60.75	6.5	5.5	98.3125	7.5	6.5	158.438	8.5	7.5	239.062	10	8	320	12.5	9	506.25	11.5	8	368
784	4.5	4	36	4	3.5	24.5	5.5	4.5	55.6875	6	5	75	7	5.5	105.875	8.5	6.5	179.562	7.5	6.5	158.438	9	6	162	9	5.5	136.125
920	4	3	18	5	4	40	6	5	75	7.5	7	183.75	10	8.5	361.25	10.5	8.5	379.312	11	8.5	397.375	13.5	10.5	744.188	13	11	786.5
774	6.5	4.5	65.8125	7	5	87.5	7.5	5.5	113.438	12	6.5	253.5	13	6.5	274.625	14	8	448	15	8	480	15	7	367.5	17.5	9	708.75
799	5	4	40	6	5	75	8	6	144	9.5	7.5	267.188	11	8	352	12	9	486	12	10.5	661.5	12	9.5	541.5	13	10	650
906	3	3	13.5	4	4	32	4.5	4.5	45.5625	6	5	75	5.5	5	68.75	5.5	5.5	83.1875	6	6	108	7	6.5	147.875	6.5	6.5	137.312
Mean			21.1023			33.4148			54.2216			111.767			156.739			228.733			281.301			328.506			361.233
Stdev			19.2586			26.3502			42.3602			85.7981			116.584			152.437			181.129			209.945			261.711
hJAA-F11-H2aL2a-DM1 (15mg/kg) Group 4	Day 13 (06/25/2018)			Day 17 (06/29/2018)			Day 20 (07/02/2018)			Day 24 (07/06/2018)			Day 27 (07/09/2018)			Day 31 (07/13/2018)			Day 34 (07/16/2018)			Day 38 (07/20/2018)			Post Extraction Day 38 (07/20/2018)
Mouse #	Length	Width	Volume	Length	Width	Volume	Length	Width	Volume	Length	Width	Volume	Length	Width	Volume	Length	Width	Volume	Length	Width	Volume	Length	Width	Volume	Length	Width	Volume
782	2	2	4	2.5	2	5	3.5	3	15.75	4.5	4	36	4.5	4	36	5	4	40	5.5	5	68.75	6.5	5.5	98.3125	6	5	75
911	2	1.5	2.25	2.5	2	5	3	2.5	9.375	4	3	18	4.5	3.5	27.5625	5	3.5	30.625	5.5	4.5	55.6875	7.5	5.5	113.438	8	6.5	169
938	2.5	2.5	7.8125	3	2	6	4	3.5	24.5	6.5	4.5	65.8125	7.5	5.5	113.438	9	6.5	190.125	10.5	7.5	295.312	10	8	320	11	8	352
944	2.5	2	5	3.5	3	15.75	4.5	3.5	27.5625	5	4	40	5.5	4	44	6.5	5	81.25	7.5	6	135	9.5	6	171	9	6	162
765	4	3	18	3.5	3	15.75	4	3.5	24.5	5.5	5	68.75	5.5	5	68.75	6	5	75	7	5	87.5	8	7	196	8	7	196
Mouse Found Dead Day 38 792	4.5	3	20.25	5.5	4	44	6.5	5	81.25	8.5	6.5	179.562	9	7.5	253.125	9	7	220.5	10.5	6	189	11	6	198	12.5	7	306.25
914	3	3	13.5	4	3	18	4.5	4	36	6.5	5	81.25	7.5	6	135	7	5.5	105.875	8.5	6.5	179.562	10	8	320	10	8	320
939	4.5	3.5	27.5625	4.5	4	36	5	4.5	50.625	5.5	5	68.75	6	5.5	90.75	7	6	126	9	5.5	136.125	9.5	6.5	200.688	10	6	180
924	3.5	3	15.75	3.5	3	15.75	4	3.5	24.5	5.5	4.5	55.6875	7	5.5	105.875	8	6	144	8.5	6	153	9.5	6.5	200.688	8	6	144
928	5	4.5	50.625	6	5	75	7	6	126	8.5	7	208.25	10	8.5	361.25	11	7.5	309.375	12	6	216	13	7	318.5	15	8.5	541.875
984	5.5	5	68.75	7	5	87.5	6.5	5.5	98.3125	8.5	8	272	10.5	9	425.25	11.5	10	575	11	9	445.5	12.5	10	625	14	11.5	925.75
Mean			21.2273			29.4318			47.125			99.4602			151			172.523			178.312			251.057			306.534
Stdev			20.8903			28.5287			38.0392			82.1499			135.594			156.935			112.338			146.112			242.718
hJAA-F11-H3L3-DM1 (15mg/kg) Group 5	Day 13 (06/25/2018)			Day 17 (06/29/2018)			Day 20 (07/02/2018)			Day 24 (07/06/2018)			Day 27 (07/09/2018)			Day 31 (07/13/2018)			Day 34 (07/16/2018)			Day 38 (07/20/2018)			Post-Extraction Day 38 (07/20/2018)
Mouse #	Length	Width	Volume	Length	Width	Volume	Length	Width	Volume	Length	Width	Volume	Length	Width	Volume	Length	Width	Volume	Length	Width	Volume	Length	Width	Volume	Length	Width	Volume
788	2.5	2	5	3	2.5	9.375	4	3.5	24.5	5.5	4.5	55.6875	5	4.5	50.625	5.5	5	68.75	6	5.5	90.75	7	6.5	147.875	6.5	6	117
789	1.5	1.5	1.6875	1.5	1.5	1.6875	2	2	4	3.5	3.5	21.4375	4	3.5	24.5	4.5	4	36	5.5	5	68.75	7	5.5	105.875	6.5	5	81.25
910	2.5	2.5	7.8125	3.5	3.5	21.4375	4.5	4	36	5.5	5	68.75	6.5	5.5	98.3125	7.5	6.5	158.438	7	6	126	8.5	6	153	9	7	220.5
943	2	2	4	3	2.5	9.375	4	3	18	5	4	40	6.5	5.5	98.3125	7.5	6	135	6.5	6	117	9.5	5.5	143.688	9	4	72
904	5.5	5	68.75	6	4.5	60.75	7	5	87.5	7	5.5	105.875	8	6	144	8	6.5	169	9.5	7	232.75	10.5	7	257.25	11	7.5	309.375
907	4.5	4	36	5.5	4.5	55.6875	7	5.5	105.875	8.5	5.5	128.562	9.5	6.5	200.688	11.5	8	368	12.5	7.5	351.562	14.5	8	464	13	7	318.5
922	4.5	3	20.25	4.5	3.5	27.5625	5.5	5	68.75	7.5	6	135	7.5	6.5	158.438	8.5	7	208.25	8	6.5	169	9	7	220.5	8	7	196
918	5	4	40	5	4	40	5.5	4.5	55.6875	6	5.5	90.75	8	6	144	9.5	6.5	200.688	8.5	6	153	9	6.5	190.125	8.5	6	153
770	3.5	3	15.75	3.5	3	15.75	4	3.5	24.5	3.5	4	28	7	4	56	8	4.5	81	9	5.5	136.125	11	5	137.5	11	5.5	166.375
903	4.5	3	20.25	5	3.5	30.625	5.5	4.5	55.6875	7	6	126	8	6.5	169	9.5	7.5	267.188	10	8.5	361.25	11.5	8	368	11	7	269.5
916	3	3	13.5	4	4	32	5	4.5	50.625	5.5	5	68.75	6.5	5.5	98.3125	7.5	6.5	158.438	7	6.5	147.875	7.5	7	183.75	7	6	126
Mean			21.1818			27.6591			48.2841			78.983			112.926			168.25			177.642			215.597			184.5
Stdev			20.106			18.932			30.9015			41.0497			55.164			94.1501			98.0004			109.62			86.498

## Sheet: HCC1806 Graphs
Graphs made using Prism

## Sheet: HCC1806 Doubling Time 
								Reference
	Diala 10-15-2020							Gordon A, Stebbing J, Shousha M, Coombes R. Tumor Volume Analysis and Tumor Doubling. Cancer Res. 2009; 64: 5030
	PBS Group							DOI: 10.1158/0008-5472.SABCS-09-5030 Published December 2009
Day	Mean Tumor Volume							TDT = D x log(2)/log(1+(r/100))
13	21.72		D=4	Day 13 and 17	r/100	0.959484		TDT: tumor doubling time
17	42.56				TDT	4.1217		D: interval in day between volume measurements
20	62.14							r: rate of growth
24	158.3		D=3	Day 17 and 20	r/100	0.460056		r/100 =( (vol2 -vol1)/vol1) x 100%
27	260.73				TDT	5.49426
31	385.55
34	512.78		D=4	Day 20 and 24	r/100	1.54747
38	658.72				TDT	2.96501
								Day 13 and 38	r/100	29.3278
			D=3	Day 24 and 27	r/100	0.647063		D=25	TDT	5.07865
					TDT	4.16727
			D=4	Day 27 and 31	r/100	0.478733
					TDT	7.08766
			D=3	Day 31 and 34	r/100	0.329996
					TDT	7.29178
			D=4	Day 34 and 38	r/100	0.284605
					TDT	11.0704

## Sheet: MDA-MB231 Volumes
	Day 19 (02/21/2018) Treatment #1			Day 21 (02/23/2018)			Day 24 (02/26/2018)			Day 26 (02/28/2018) Treatment #2			Day 28 (03/02/2018)			Day 31 (03/05/2018)			Day 33 (03/07/2018) Treatment #3			Day 35 (03/09/2018)			Day 38 (03/12/2018)			Day 40 (03/14/2018) Treatment #4			Day 42 (03/16/2018)			Day 45 (03/19/2018)			Day 47 (03/21/2018) Treatment #5			Day 47 (Posy-Extraction)
PBS Group1
mouse #	length	width	volume	length	width	volume	length	width	volume	length	width	volume	length	width	volume	length	width	volume	length	width	volume	length	width	volume	length	width	volume	length	width	volume	length	width	volume	length	width	volume	length	width	volume	length	width	volume
701	5	4	40	5	4.5	50.625	6	5.5	90.75	7	5.5	105.875	7	5.5	105.875	7	6	126	7.5	7	183.75	9	7.5	253.125	9.5	7.5	267.188	9.5	9	384.75	9.5	9	384.75	11	9	445.5	11	9.5	496.375	12	10	600
702 No Tag 762	6	4	48	6.5	4.5	65.8125	7	5	87.5	7.5	5.5	113.438	8.5	6.5	179.562	9	7.5	253.125	9.5	7.5	267.188	9	8	288	11	8.5	397.375	12.5	9.5	564.062	12.5	9.5	564.062	12.5	11	756.25	13	11	786.5	13.5	10	675
707	4.5	4.5	45.5625	4.5	4.5	45.5625	5.5	5.5	83.1875	5.5	5.5	83.1875	6.5	6	117	7	6.5	147.875	8.5	7.5	239.062	8.5	8	272	10.5	8.5	379.312	11	8	352	12	9	486	12.5	9	506.25	13	9	526.5	12	9.5	541.5
714	4.5	4.5	45.5625	5	4.5	50.625	5.5	4.5	55.6875	6.5	5.5	98.3125	6.5	6.5	137.312	7.5	7.5	210.938	7.5	7.5	210.938	8	7.5	225	9.5	8.5	343.188	10.5	9.5	473.812	10.5	9.5	473.812	11.5	10.5	633.938	11.5	11	695.75	10	10	500
723	5	4.5	50.625	5	5	62.5	7	4.5	70.875	7	5.5	105.875	7	6	126	7	6.5	147.875	9	6.5	190.125	9	7	220.5	9	7.5	253.125	10	9	405	10.5	9	425.25	11.5	10.5	633.938	12	10.5	661.5	13	10.5	716.625
724	6	4.5	60.75	6	5	75	7	6.5	147.875	8	7.5	225	10	6.5	211.25	10.5	8	336	10.5	8	336	11.5	8	368	12	9	486	12	10	600	12.5	11.5	826.562	14	13.5	1275.75	14	13.5	1275.75	16.5	12.5	1289.06
725	5	4	40	6	4.5	60.75	7	5.5	105.875	8	5.5	121	8.5	6.5	179.562	9.5	6.5	200.688	10.5	6.5	221.812	11	7.5	309.375	12	9	486	11.5	9	465.75	12	10	600	14	10.5	771.75	14	10.5	771.75	14.5	10	725
727	5	4.5	50.625	5	5	62.5	6	5	75	6.5	6.5	137.312	6.5	6.5	137.312	8	7	196	9	7	220.5	10	7	245	11	8	352	10	8	320	11	10	550	12.5	10	625	13	10.5	716.625	12.5	10	625
728 No Tag 763	5	5	62.5	5	4.5	50.625	7.5	5.5	113.438	8.5	5.5	128.562	10	5.5	151.25	10.5	6	189	11.5	6.5	242.938	11.5	7	281.75	12	9	486	13.5	10	675	13.5	10	675	14.5	10.5	799.312	14.5	10.5	799.312	15.5	10.5	854.438
732	5.5	4.5	55.6875	5	4	40	6.5	5	81.25	6.5	5.5	98.3125	7.5	6	135	8.5	6.5	179.562	9.5	7.5	267.188	10	7.5	281.25	11.5	8.5	415.438	11	9	445.5	12.5	10	625	13	11.5	859.625	13	11.5	859.625	13	11.5	859.625
760	5	4	40	4.5	4.5	45.5625	5.5	5.5	83.1875	6.5	6.5	137.312	8	6.5	169	9.5	7	232.75	9.5	8.5	343.188	10.5	8.5	379.312	11	9.5	496.375	12	9.5	541.5	12	10.5	661.5	12.5	10.5	689.062	13	10.5	716.625	14	10	700
mean			49.0284			55.4148			90.4205			123.108			149.92			201.801			247.517			283.938			396.545			475.216			570.176			726.943			755.119			735.114
stdev			7.98712			10.5884			24.6844			37.8556			31.6558			58.258			52.8556			51.9081			87.6134			110.061			126.949			219.986			204.856			215.647
hJAA-F11-H2aL2a (30mg/kg) Group2
mouse #	length	width	volume	length	width	volume	length	width	volume	length	width	volume	length	width	volume	length	width	volume	length	width	volume	length	width	volume	length	width	volume	length	width	volume	length	width	volume	length	width	volume	length	width	volume	length	width	volume
705	6	4	48	6	4	48	5.5	5.5	83.1875	6.5	5.5	98.3125	7	6	126	8	6.5	169	8.5	6.5	179.562	9.5	7	232.75	10	7	245	10.5	7	257.25	11	8	352	10.5	9	425.25	11	9.5	496.375	12	9.5	541.5
710	6.5	3.5	39.8125	6	3.5	36.75	8	5	100	8	5.5	121	9.5	6.5	200.688	9.5	6	171	11	5.5	166.375	10.5	6.5	221.812	11	7.5	309.375	11.5	8.5	415.438	12	9.5	541.5	12.5	10	625	13.5	10.5	744.188	13.5	8.5	487.688
711	5	4.5	50.625	5.5	5	68.75	6.5	5.5	98.3125	6.5	6	117	7.5	7	183.75	8	7	196	8.5	7	208.25	9.5	7.5	267.188	9	8.5	325.125	10.5	9	425.25	11	9	445.5	12	10.5	661.5	12.5	10	625	11.5	11	695.75
748	5	5	62.5	5.5	5	68.75	6.5	5.5	98.3125	7	6.5	147.875	7.5	7	183.75	8	7.5	225	8	7	196	8.5	7.5	239.062	9	8.5	325.125	9.5	8.5	343.188	9.5	8	304	10.5	8.5	379.312	11	8.5	397.375	11.5	9	465.75
739	4.5	4.5	45.5625	4.5	4	36	6.5	4.5	65.8125	6	5	75	6.5	5.5	98.3125	7	5.5	105.875	8	6.5	169	8.5	7.5	239.062	10	7.5	281.25	9.5	8	304	9	8	288	9.5	9	384.75	9.5	9	384.75	10	8.5	361.25
740	6	4.5	60.75	5	4.5	50.625	7	4.5	70.875	7	4.5	70.875	8.5	5	106.25	10	6	180	11	6.5	232.375	10.5	6.5	221.812	12	8.5	433.5	11.5	7.5	323.438	12	8.5	433.5	13	10	650	13.5	10.5	744.188	10.5	10.5	578.812
742	5	4	40	5	4.5	50.625	6	5.5	90.75	6.5	5.5	98.3125	8	5.5	121	10	7	245	11.5	7	281.75	11.5	7.5	323.438	12.5	7.5	351.562	13.5	7.5	379.688	13	7.5	365.625	14.5	9	587.25	15	8.5	541.875	15	9	607.5
745	5	4.5	50.625	5.5	4.5	55.6875	5.5	5.5	83.1875	5.5	5.5	83.1875	6.5	6.5	137.312	7	6.5	147.875	8	7.5	225	7.5	7.5	210.938	8.5	8	272	9.5	9	384.75	9	8.5	325.125	9.5	9.5	428.688	10	9.5	451.25	10.5	9.5	473.812
713	4.5	4.5	45.5625	4.5	4.5	45.5625	5.5	4.5	55.6875	5	4.5	50.625	5.5	5	68.75	6.5	5.5	98.3125	7.5	7	183.75	7.5	7	183.75	8.5	7.5	239.062	9	8	288	8.5	7.5	239.062	9	8	288	11	8.5	397.375	13.5	8.5	487.688
718	4.5	4.5	45.5625	4.5	4.5	45.5625	5.5	5	68.75	5.5	5	68.75	6.5	6	117	7	6.5	147.875	7	6.5	147.875	7.5	7	183.75	9	8.5	325.125	8.5	8	272	9	9	364.5	10	10	500	10.5	10	525	11	10.5	606.375
726	6.5	4	52	7	4	56	7	4	56	7	4.5	70.875	8.5	5	106.25	9	5.5	136.125	10	6	180	11	7	269.5	11.5	7.5	323.438	11.5	7.5	323.438	11.5	7.5	323.438	12	8.5	433.5	12.5	9	506.25	12	9.5	541.5
mean			49.2708			51.1193			79.1705			91.0739			131.733			165.642			197.267			235.733			311.869			337.858			362.023			487.568			528.511			531.602
stdev			7.32181			10.8324			16.665			28.5831			41.1644			45.3836			37.7472			40.3232			54.1629			57.0227			84.3947			125.701			128.488			90.1519
hJAA-F11-H3L3 (30mg/kg) Group 3	length	width	volume	length	width	volume	length	width	volume	length	width	volume	length	width	volume	length	width	volume	length	width	volume	length	width	volume	length	width	volume	length	width	volume	length	width	volume	length	width	volume	length	width	volume	length	width	volume
mouse #
703	5	4.5	50.625	4.5	4.5	45.5625	5.5	5	68.75	5.5	5.5	83.1875	6	5.5	90.75	7	6.5	147.875	8.5	6.5	179.562	9	7	220.5	10	8	320	9.5	7.5	267.188	9	8	288	11	9.5	496.375	11.5	10	575	11	9	445.5
712	6	4	48	6	4.5	60.75	7.5	5.5	113.438	7	5.5	105.875	8.5	6	153	8	7	196	9.5	7.5	267.188	10.5	8.5	379.312	12	9.5	541.5	12	9.5	541.5	13	10	650	12.5	11	756.25	13	12	936	13.5	11	816.75
721	4.5	4.5	45.5625	4.5	4.5	45.5625	5.5	5	68.75	5.5	5	68.75	6	5	75	6.5	6.5	137.312	7	6.5	147.875	7	7	171.5	8	6.5	169	8	6.5	169	8.5	7	208.25	9	8	288	10	8.5	361.25	10	9	405
722	5	4.5	50.625	5.5	5	68.75	6	5	75	6	5.5	90.75	7	6	126	8	6.5	169	9	6.5	190.125	9	7.5	253.125	10	7.5	281.25	9.5	8	304	11	9	445.5	11	9.5	496.375	12	10	600	12	9.5	541.5
753	4.5	4.5	45.5625	4.5	4.5	45.5625	6	5	75	6	5	75	6	6	108	8	6.5	169	9	7	220.5	9	8	288	9.5	9.5	428.688	10	9.5	451.25	11	10.5	606.375	12	10.5	661.5	11.5	11	695.75	11.5	10.5	633.938
758	6	4	48	5.5	4	44	7.5	4.5	75.9375	7	5	87.5	9	5.5	136.125	8	6	144	10	7	245	11	7	269.5	11	8.5	397.375	12	9	486	11.5	9.5	518.938	12.5	11	756.25	12	11.5	793.5	12.5	12	900
759 NoTag 764	5	4.5	50.625	5	5	62.5	6.5	5.5	98.3125	6.5	5	81.25	6.5	6	117	8	6.5	169	8	6.5	169	8.5	7	208.25	9	8	288	10	9	405	10	9	405	10.5	9.5	473.812	10.5	10	525	11.5	9.5	518.938
761	6	4.5	60.75	6	4.5	60.75	7	4.5	70.875	6.5	4.5	65.8125	7	5.5	105.875	8	6.5	169	10	6.5	211.25	11	7	269.5	11	8	352	10	8	320	11	9	445.5	12	9	486	13	10	650	14	9.5	631.75
746	5	4	40	5.5	5	68.75	6.5	6	117	6.5	6	117	7	6.5	147.875	8	7	196	8	7	196	8	7	196	9	8	288	10	9	405	10.5	10.5	578.812	11	11	665.5	12	11.5	793.5	14	10.5	771.75
747	6	3.5	36.75	6.5	3.5	39.8125	7.5	4.5	75.9375	8	5	100	8	5.5	121	9	5.5	136.125	10	6	180	10	6.5	211.25	11	7	269.5	11.5	7.5	323.438	12.5	8	400	12.5	9.5	564.062	12.5	9.5	564.062	13	7.5	365.625
752	5	5	62.5	5.5	5	68.75	5.5	5.5	83.1875	6	5.5	90.75	6.5	6	117	7.5	7	183.75	8	7.5	225	8.5	8.5	307.062	9.5	9	384.75	10	9.5	451.25	9.5	9	384.75	10	9.5	451.25	10	10	500	10.5	10	525
mean			49			55.5227			83.8352			87.8068			117.966			165.188			202.864			252.182			338.188			374.875			448.284			554.125			635.824			595.977
stdev			7.64807			11.4255			17.5789			15.5565			23.1508			21.6144			34.9714			59.4415			98.6615			108.745			133.894			143.146			161.206			173.466

[truncated: 2 more sheets: MDA-MB231 Graphs, MDA-MB231 Doubling Time ]
